# Supplementary material for: Simultaneous Analysis of 272 Pesticides in Agricultural Products by the QuEChERS Method and Gas Chromatography with Tandem Mass Spectrometry
Source: Molecules. 2024 May 3;29(9):2114. doi: 10.3390/molecules29092114 (PMC11085925; doi:10.3390/molecules29092114)
Supplement: Supplementary file 1 [file molecules-29-02114-s001.zip]

Archive with 1 entries (1 files):
- molecules-2979958-supplementary.pdf
